# Supplementary material for: Evolution of highly pathogenic H5N1 influenza A virus in the central nervous system of ferrets
Source: PLoS Pathog. 2023 Mar 10;19(3):e1011214. doi: 10.1371/journal.ppat.1011214 (PMC10032531; doi:10.1371/journal.ppat.1011214)
Supplement: S1 Data — (XLSX) [file ppat.1011214.s011.xlsx]

## Sheet: Sheet1
						293T cells (12 hours post transfection)
						H5N1wt	H5N1PB2 E627K	H5N1PB1 E177G	H5N1PB1 A652T	H5N1PB1 E177G/A652T	H5N1NP I199M	H5N1PB1 E177G + NP I199M	H5N1PB1 A652T + NP I199M	H5N1PB1 E177G/A652T + NP I199M	No polymerases
						1.00826	9.17201	1.62085	2.44033	3.97562	0.689101	1.58332	2.21185	2.60503	0.00568896
						0.687614	8.92052	2.8094	1.69718	3.94237	0.959407	2.24932	3.15565	2.6685	0.00336565
						1.28728	7.91445	2.04464	3.03076	3.38132	1.3318	2.41129	1.77784	3.70967	0.00345229
						1.01685	8.15485	1.41322	2.11923	2.72894	2.07893	2.06234	2.79372	3.19407	0.00333491
								2.27229	2.00667	1.04501	1.04569	2.00996	2.48273	3.70912
								1.9726	2.44131	3.20866	1.17108	1.85993	2.97059	5.20417
								2.29987	2.87445	3.96515	0.822968	1.8336	1.60936	2.89438
								1.45884	1.51702	3.8665	0.906675	1.18929	1.64585	3.09838
						0.665442	4.55612	1.13546	1.79719	1.28145	0.978935	0.938666	2.09809	2.25709
						1.03345	4.44281	1.70769	2.94968	2.55008	1.9536	1.27102	2.98066	1.32326
						0.960257	4.73493	2.22206	1.60324	1.59245	0.775965	0.668019	1.57113	1.84992
						1.34085	4.67393	2.29724	1.71402	1.89081	1.38979	1.76893	2.67388	1.02135
								1.37237	2.37988	2.38257	0.753974	0.936956	1.60712	2.3472	0.00117562
								0.724614	1.35396	1.39418	0.933247	1.37461	1.14526	1.34738	0.000436805
								0.389162	1.15438	1.52335	0.857886	0.544614	0.721046	1.53477	0.00026181
								0.646391	0.837463	1.38132	0.726078	0.578995	0.722396	0.919517	0.000266713
						1.30526	13.6688	4.53112	6.11434	5.42118	2.8913	3.28526	6.87985	6.78123
						0.65857	13.1783	4.17178	6.18201	8.02271	4.79514	5.03202	4.67158	5.20682
						0.834134	13.9039	3.22336	5.62146	5.76931	5.9807	4.9013	5.19146	4.88434
						1.20204	12.3198	3.57296	5.80312	8.10042	3.48348	3.26466	5.91395	5.19585
								3.01222	5.81345	7.61488	2.82349	3.37756	2.6215	5.07656	0.00516627
								3.47823	5.37282	5.89269	3.77003	4.50097	3.9305	8.05389	0.00477004
								3.57595	4.76667	4.84984	2.45639	3.62458	3.48865	4.56873	0.00390795
								1.70388	5.90018	6.61922	2.90807	3.89399	1.95338	4.05006	0.0021382
						A549 cells (12 hours post transfection)
						H5N1wt	H5N1PB2 E627K	H5N1PB1 E177G	H5N1PB1 A652T	H5N1PB1 E177G/A652T	H5N1NP I199M	H5N1PB1 E177G + NP I199M	H5N1PB1 A652T + NP I199M	H5N1PB1 E177G/A652T + NP I199M	No polymerases
						1.48063	17.399	0.493138	21.3063	7.76745	0.630103	1.31742	2.26307	4.27823	0.356942
						1.30201	29.3679	1.64011	1.99203	11.1254	0.297174	0.42244	2.83287	6.44575	0.252242
						0.67447	16.5422	1.31681	3.22332	1.44754	1.54407	3.19001	4.16214	5.28539	0.293058
						0.542895	10.9656	1.59551	5.22526	3.76827	1.0913	0.436875	2.98126	11.2113	0.259754
								4.50189	15.4825	10.3666	5.87141	3.46605	3.51736	8.97003
								4.46909	13.3195	11.3743	4.72817	3.46481	6.22983	13.8505
								1.63312	18.6957	12.6694	4.36633	2.92601	4.64671	11.8293
								5.44925	7.51349	10.6961	1.6006	1.7279	9.58455	7.58378
						2.66017	5.10055	0.268047	2.48206	1.71284	0.925219	4.20729	1.19621	1.2613	0.0918776
						0.261956	5.76536	0.207172	2.59318	2.84301	0.443571	1.34718	2.70377	0.979821	0.0877875
						0.885317	6.25006	0.903655	4.84665	6.09731	0.597187	1.68168	2.49978	1.91623	0.0581322
						0.192558	6.64171	0.789716	1.41316	4.1441	0.519304	0.514894	2.61687	2.38671	0.0500465
									4.80855	6.6712	1.07492	1.62337	2.66933	1.8447
									2.42466	8.9488	0.871866	1.18594	2.70717	10.538
									14.7747	13.6709	0.237503	1.50304	1.44686	9.94471
									2.11061		0.728658	0.779685	1.44093	9.2834
						0.60156	2.49833	0.260427	0.956832	2.35213	0.396493	0.116704	0.961067	1.89211
						1.17651	1.2199	1.41303	0.584113	0.301744	0.265012	0.0869572	0.174574	1.99037
						1.6812	3.79399	0.0963917	1.09897	1.8858	0.137471	0.0895309	0.168541	1.82932
						0.540727	4.36287	0.1096	1.09588	2.44349	0.446321	0.0660265	0.223116	3.1926
								0.713343	2.1907	2.8158	1.63492	0.155665	4.59728	3.9817	0.12715
								2.89277	3.95126	6.90754	4.61564	3.61405	0.629802	2.61227	0.0824505
								1.05264	2.28215	6.49929	1.49994	0.700583	1.92336	5.48605	0.0984265
								1.60289	5.76756	3.66713	1.62388	1.52732	2.65368	3.02478	0.0963917
						1.60418	44.0424	3.30346	29.9681	11.8433	14.2041	10.6372	11.8179	5.87965
						0.753723	18.7135	3.32769	10.1639	6.11548	2.5074	8.71639	2.47292	14.9032
						1.14951	20.1459	4.49538	10.3386	12.7765	9.13181	3.53717	7.41965	24.5935
						0.492583	14.827	4.17618	7.37879	17.1223	11.3169	1.46397	7.29337	16.2405
								6.24727	15.5415	19.4973	4.12288	1.29854	0.834531	2.91921
								5.21242	16.4682	29.143	4.81551	3.80624	2.46249	5.84347
								2.99413	12.5772	41.8253	8.18775	8.1157	0.36148	9.65396
								14.4572	5.45487	29.8773	15.2393	2.02153	11.1733	7.99373
						SHSY5Y cells (12 hours post transfection)
						H5N1wt	H5N1PB2 E627K	H5N1PB1 E177G	H5N1PB1 A652T	H5N1PB1 E177G/A652T	H5N1NP I199M	H5N1PB1 E177G + NP I199M	H5N1PB1 A652T + NP I199M	H5N1PB1 E177G/A652T + NP I199M	No polymerases
						0.972686	4.0534	0.879474	1.31827	1.22542	0.539213	0.781744	0.926895	2.15327	0.00604765
						0.94138	5.2923	0.780591	1.56039	1.20707	0.41159	0.416457	1.58763	2.4414	0.00463448
						1.32454	5.94636	0.734895	1.91275	1.30847	0.375299	0.487747	1.18304	2.38772	0.00471086
						0.761394	5.56583	0.798582	1.27254	2.91549	0.682423	0.945778	2.18869	2.62496	0.00545212
								1.47093	1.8717	2.29448	0.894551	1.41142	1.31667	2.55991
								1.42423	1.9069	3.1023	0.724383	0.86692	1.62361	2.60764
								1.55381	1.47525	2.52624	0.691191	0.967856	2.05929	1.35287
								2.33442	2.39585	2.04785	0.840173	1.51254	1.62145	1.65275
						0.794477	8.46899	1.64916	2.18697	4.23783	1.27403	1.13556	2.14012	2.7209	0.00611235
						0.870255	9.62119	1.23981	2.25721	3.19732	1.04042	1.34882	2.12296	3.7871	0.00543366
						0.898591	7.58575	0.96089	2.03819	2.85018	1.67925	2.64309	3.12487	4.00695	0.00481224
						1.43668	7.98001	1.17524	2.12654	3.57968	0.715336	2.64985	3.78088	4.80519	0.00461691
									3.40796	5.41808	0.70609	1.30082	2.41047	4.47726
									2.58454	8.38048	1.23763	2.2594	2.54331	5.35985
									4.81208	9.47378	1.1244	1.77393	3.20941	6.32244
									2.15439	7.95675	1.51433	2.33533	3.24775
						1.26188	1.91562	0.763597	0.884199	2.84605	0.373956	0.373537	1.24225	1.55781
						0.939223	4.05346	0.243122	1.31507	1.04824	0.602535	0.686424	0.854756	1.07736
						0.764657	2.51182	0.556537	1.16731	2.1014	0.57468	0.275309	0.940275	1.07274
						1.03424	2.8563	0.488419	0.967915	1.68179	0.639677	0.241294	0.845359	1.7707
								0.400082	1.22836	1.20502	0.744791	0.286428	0.574901	1.39203	0.0153619
								0.261933	1.33855	2.21376	0.359589	0.192622	1.13462	1.31336	0.012622
								0.431195	1.42464	1.91625	0.646474	0.499805	0.701325	1.33371	0.0162677
								1.09104	0.787467	3.35798	0.665401	0.232551	1.1309	10.5187	0.0154838
						1.03722	14.9405	2.51663	5.60771	6.32385	5.36799	2.24946	4.56239	4.55865
						0.98397	20.8215	3.16829	7.14359	8.00929	3.70424	2.03351	3.67925	9.441
						0.853899	15.3932	2.59046	6.38032	8.06345	2.85668	1.52762	4.39456	5.9147
						1.12491	12.5357	3.00671	6.21046	7.60803	2.72599	2.11391	4.04452	6.36167
								2.25851	9.4372	10.1228	3.32925	2.2922	0.668323	2.62117	0.0444502
								3.58976	7.98125	12.7117	3.99308	2.01311	1.10032	3.98049	0.032252
								3.08714	7.72967	9.486	2.93288	1.79512	2.151	3.20866	0.0341491
								4.35099	12.8656	13.4598	4.14254	1.31062	1.70792	7.83644	0.0361782
