# Supplementary material for: Evolution of highly pathogenic H5N1 influenza A virus in the central nervous system of ferrets
Source: PLoS Pathog. 2023 Mar 10;19(3):e1011214. doi: 10.1371/journal.ppat.1011214 (PMC10032531; doi:10.1371/journal.ppat.1011214)
Supplement: S2 Data — (XLSX) [file ppat.1011214.s012.xlsx]

## Sheet: Sheet1
						MDCK cells (growth kinetics)
						Time (hours)	H5N1wt			H5N1NPI119M+PB1E177G+A652T
						0	1.5	1.5	1.5	1.5	1.5	1.5
						6	1.5	1.67	1.667	1.67	1.5	2.333
						9	1.5	1.5	2.167	2.83	2.5	2.667
						12	2.83	2.67	2.667	3.83	3.67	3.5
						18	6	5.33	5.333	6.5	6.17	6.5
						24	7	6.83	6.667	7.67	8	7.667
						48	7.83	8	7.5	8.67	8.5	8.167
						Value are in Log10 TCID50 / mL
						A549 cells (growth kinetics)
						Time (hours)	H5N1wt			H5N1NPI119M+PB1E177G+A652T
						0	1.5	1.5	1.5	1.5	1.5	1.5
						6	1.5	1.5	1.5	1.5	1.5	1.5
						9	1.5	1.5	1.5	1.5	1.5	1.5
						12	1.5	1.5	1.8335	1.5	1.5	1.833
						18	2.5	2.3335	2.3335	3	2.5	2.6665
						24	3.6665	3.5	3.6665	3.833	4	3.6665
						48	6	6.8335	7.5	5.6665	6.6665	7.5
						Value are in Log10 TCID50 / mL
						SHSY5Y cells (growth kinetics)
						Time (hours)	H5N1wt			H5N1NPI119M+PB1E177G+A652T
						0	1.5	1.5	1.5	1.5	1.5	1.5
						6	1.5	1.5	1.6665	1.5	1.5	1.6665
						9	1.5	1.5	1.5	1.5	1.5	1.5
						12	1.5	1.5	1.5	1.5	1.5	1.5
						18	2.8335	1.6665	1.8335	2.3335	2.6665	2
						24	3.833	3.167	3.5	3.8335	4	4
						48	6.5	6.1665	6	6	5.6665	6
						Value are in Log10 TCID50 / mL
