# Supplementary material for: Evolution of highly pathogenic H5N1 influenza A virus in the central nervous system of ferrets
Source: PLoS Pathog. 2023 Mar 10;19(3):e1011214. doi: 10.1371/journal.ppat.1011214 (PMC10032531; doi:10.1371/journal.ppat.1011214)
Supplement: S3 Data — (XLSX) [file ppat.1011214.s013.xlsx]

## Sheet: Sheet1
Weight loss
Time (days)	H5N1 wt						H5N1 cns
0	100	100	100	100	100	100	100	100	100	100	100	100
1	96.9	97.5	96.3	95.7	97.6	98.2	92.9	94.5	92.3	95.6	97.4	96.8
2	95.4	93.1	92.6	92.2	94.4	94.6	91.5	93.1	90.4	94.2	94.8	94.7
3	93.1	88.7	89.8	88.7	89.7	88.7	90.1	90.3	88.5	89.8	93.1	91
4				87.9	84.1	86.9				87.6	90.5	86.8
5				81.6	80.2	85.7				83.9	92.2	83.6
6				76.6	74.6	81.5				78.8	94	80.4
Value are in percentage weight loss from starting weight
