# Supplementary material for: Evolution of highly pathogenic H5N1 influenza A virus in the central nervous system of ferrets
Source: PLoS Pathog. 2023 Mar 10;19(3):e1011214. doi: 10.1371/journal.ppat.1011214 (PMC10032531; doi:10.1371/journal.ppat.1011214)
Supplement: S4 Data — (XLSX) [file ppat.1011214.s014.xlsx]

## Sheet: Sheet1
Throat Swabs
Time (days)	H5N1 wt						H5N1 cns
1	5	4.25	5.5	5	5.75	6	4.5	5.25	5.25	4.75	6.25	4.25
2	5.5	5.75	6.25	6.25	5.75	6.25	6.25	5	5.75	6.5	4.25	6.25
3	6.75	5.25	6	5.25	4.75	5.25	4.75	5	4.75	5	3.5	5.25
4				4.75	5.75	5.75				6.5	3.75	5
5				4	4	5.5				5	3.25	4
6				3.75	5	4.75				3	1.5	4
Values are in Log10 TCID50/mL
Nose Swabs
Time (days)	H5N1 wt						H5N1 cns
1	3.5	3.25	4.5	4	3	4.25	1.5	2.75	1.5	2.5	2.5	1.75
2	3.25	3.25	5.75	3.75	3.75	4.75	3	2.25	3.5	5	3.5	3.75
3	1.75	1.75	3.25	3.5	1.75	3.75	2.25	1.5	3	4.75	2.25	4.25
4				4	1.75	5				4.25	3.75	2.25
5				2.75	1.5	5.5				5	4.25	4.75
6				3	4.75	3.25				3.25	2.5	3.5
Values are in Log10 TCID50/mL
