# Supplementary material for: Evolution of highly pathogenic H5N1 influenza A virus in the central nervous system of ferrets
Source: PLoS Pathog. 2023 Mar 10;19(3):e1011214. doi: 10.1371/journal.ppat.1011214 (PMC10032531; doi:10.1371/journal.ppat.1011214)
Supplement: S5 Data — (XLSX) [file ppat.1011214.s015.xlsx]

## Sheet: Virus titers (organs)
	H5N1 WT (3 dpi)			H5N1 CNS (3 dpi)				H5N1 WT (6 dpi)			H5N1 CNS (6 dpi)
	Ferret 1	Ferret 2	Ferret 3	Ferret 4	Ferret 5	Ferret 6		Ferret 7	Ferret 8	Ferret 9	Ferret 10	Ferret 11	Ferret 12
Nasal Turbinates	7.08664	6.8962	7.89279	6.73755	7.48755	7.62506		6.6931	6.4393	6.89279	6.38384	5.21524	6.70187
Soft Palate	3.7896	4.50964	4.43046	2.06382	4.06382	2.73408		4.24473	4.98676	2.77288	2.6337	2.12586	2.26112
Trachea	1.52228	1.42935	1.73908	1.56048	1.56048	1.45861		5.63021	5.11991	1.55717	1.87332	1.79243	1.72915
Bronchus	1.48019	1.46257	1.80103	1.54737	1.54737	1.29951		3.00399	3.54262	1.73657	1.96428	2.06864	1.93969
Lung	1.34771	2.03164	1.5073	1.30595	1.30595	1.15234		4.60387	2.12301	1.24473	1.63494	1.48576	1.2986
Tonsil	4.44837	4.28122	4.96009	2.5477	2.7977	2.71705		2.45861	2.50864	4.00864	2.04262	1.96852	3.76112
Tracheobr LN	1.73408	1.55061	2.7494	1.89434	1.89434	1.46257		2.09063	1.88021	2.30502	1.97712	1.9279	1.86318
	H5N1 WT (3 dpi)			H5N1 CNS (3 dpi)				H5N1 WT (6 dpi)			H5N1 CNS (6 dpi)
	Ferret 1	Ferret 2	Ferret 3	Ferret 4	Ferret 5	Ferret 6		Ferret 7	Ferret 8	Ferret 9	Ferret 10	Ferret 11	Ferret 12
Olfactory bulb	3.84331	3.07229	5.16963	3.48576	3.98576	3.99711		6.11318	5.40758	6.05103	3.273	2.51493	3.30103
Cerebrum	1.24634	1.15365	1.52815	1.16022	1.16022	1.21897		2.56154	4.34568	2.56971	2.04138	1.16154	3.48127
Cerebellum	1.91963	1.64267	1.68266	2.19156	1.94156	1.96125		4.99413	5.5951	3.4393	3.02572	1.59872	4.3098
Brain Stem	2.25701	2.32745	1.46658	2.11539	1.61539	1.4639		5.76761	7.26808	4.8451	4.64671	1.85002	5.20627
Liqor	1.5	1.5	1.5	2	1.5	1.5		1.5	1.5	3.5	2.25	1.5	3.75
	H5N1 WT (3 dpi)			H5N1 CNS (3 dpi)				H5N1 WT (6 dpi)			H5N1 CNS (6 dpi)
	Ferret 1	Ferret 2	Ferret 3	Ferret 4	Ferret 5	Ferret 6		Ferret 7	Ferret 8	Ferret 9	Ferret 10	Ferret 11	Ferret 12
Heart	1.47333	1.2122	1.25039	1.48436	1.48436	1.24958		1.46257	1.28427	1.38494	1.42203	1.93969	1.41246
Liver	1.39734	1.19897	1.51924	1.16891	1.41891	1.20997		5.34119	1.67177	1.16959	1.20042	1.4343	1.51472
Spleen	1.22971	1.44056	1.41602	1.1968	1.1968	1.14975		1.89267	1.51773	1.28959	1.34873	1.41841	1.48576
Adrenal	1.62301	1.52228	1.7544	1.68487	1.68487	1.59151		3.34679	1.7896	1.88722	1.88021	1.98149	1.84679
Kidney	1.45598	1.16622	2.32918	1.39053	1.39053	1.38163		3.17709	1.21071	1.32391	1.6347	1.40193	1.58092
Pancreas	1.55224	1.36434	1.63077	1.22816	1.22816	1.47743		5.11351	1.90157	1.36434	1.68046	1.73657	1.70995
Jejunum	3.79679	1.21897	1.45598	1.32102	1.32102	1.35284		3.35054	1.78122	3.13717	1.58267	1.80393	1.52533
Whole blood	1.5	1.5	1.5	1.5	1.5	1.5		1.5	1.5	1.5	1.5	1.5	1.5
Serum	0.5	0.5	0.5	0.5	0.5	0.5		0.5	0.5	0.5	0.5	0.5	0.5
Plasma	0.5	0.5	0.5	0.5	0.5	0.5		0.5	0.5	0.5	0.5	0.5	0.5
